# Supplementary material for: Genes encoding SATB2-interacting proteins in adult cerebral cortex contribute to human cognitive ability
Source: PLoS Genet. 2019 Feb 6;15(2):e1007890. doi: 10.1371/journal.pgen.1007890 (PMC6364870; doi:10.1371/journal.pgen.1007890)
Supplement: S1 Table — Shown are percent coverage (calculated by dividing the number of amino acids in all found peptides by the total number of amino acids), the number of distinct peptide sequences in the protein group and the protein score (calculated as the sum of the scores of the individual peptides) for each individual interaction partner. *, HDAC1 was represented by only one peptide. We included it in the list because SATB2-HDAC1 interaction has been described in the literature and we validated it by independent IP of endogenous SATB2 from cortical lysates followed by IB (Fig 2). (XLSX) [file pgen.1007890.s004.xlsx]

## Sheet: Sheet1
S1 Table. List of proteins identified as interactors of SATB2 in the neonatal cortex by co-IP /mass spectrometry analysis.
Notes:
Shown are percent coverage (calculated by dividing the number of amino acids in all found peptides by the total number of amino acids), the number of distinct peptide sequences in the protein group and the protein score (calculated as the sum of the scores of the individual peptides) for each individual interaction partner. *, HDAC1 was represented by only one peptide. We included it in the list …
					Replicate 1			Replicate 2
Uniprot	Description	Gene Symbol (mouse)	Gene symbol (human)	Gene ID (human)	Score	Coverage	# Unique Peptides	Score	Coverage	# Unique Peptides
P07356	Annexin A2	Anxa2	ANXA2	302	8.25	11.93	2	5.94	11.93	2
Q7TQH0	Ataxin 2-like	Atxn2l	ATXN2L	11273	21.44	5.8	3	6.57	4	3
O54962	Barrier-to-autointegration factor	Banf1	BANF1	8815	23.28	40.45	2	39.93	37.08	3
Q60737	Casein kinase II alpha subunit	Csnk2a1	CSNK2A1	1457	16.77	9.21	2	39.7	25.06	7
O35218	Cleavage and polyadenylation specific factor 2	Cpsf2	CPSF2	53981	8.88	9.12	2	5.13	4.48	2
P18760	Cofilin-1	Cfl1	CFL1	1072	13.23	23.49	2	8.32	15.06	1
P53564	Cux1	Cux1	CUX1	1523	12.46	2.95	2	7.09	2.38	2
Q80TE7	Densin	Lrrc7	LRRC7	57554	17.1	13.01	3	59.1194	15.37	18
Q9ESX5	Dkc1 protein; dyskerin	Dkc1	DKC1	1736	9	6.88	2	4.81699	5.3	2
Q60611	DNA-binding protein SATB1	Satb1	SATB1	6304	74.79	13.74	9	339.04	34.69	20
Q8VI24	DNA-binding protein SATB2	Satb2	SATB2	23314	384.3	61.53	36	965.19	58.8	36
P35550	Fibrillarin	Fbl	FBL	2091	8.19	8.49	2	15.4146	22.63	5
O88569	heterogeneous nuclear ribonucleoprotein A2/B1	Hnrnpa2b1	HNRNPA2B1	3181	5.06	10.5	2	14.6527	9.92	3
Q8R081	Heterogeneous nuclear ribonucleoprotein L	Hnrnpl	HNRNPL	3191	11.93	7.57	2	49.974	27.99	11
Q921F4	Heterogeneous nuclear ribonucleoprotein L-like	Hnrnpll	HNRNPLL	92906	5.27	5.61	2	4.92456	5.08	2
O09106	Histone deacetylase 1*	Hdac1	HDAC1	3065	1.93	1.66	1	4.20933	3.77	1
O35343	Importin subunit alpha-4	Kpna4	KPNA4	3840	9.81	8.83	2	9.43383	6.91	3
Q9WU40	Inner nuclear membrane protein Man1 (LEM domain containing 3)	Lemd3	LEMD3	23592	35.01	10.24	6	37.1932	11.94	9
Q60749	KH domain-containing, RNA-binding, signal transduction-associated protein 1	Khdrbs1	KHDRBS1	10657	18.29	8.58	3	18.8714	7.9	3
Q61033	Lamina-associated polypeptide 2 isoform alpha	Tmpo	TMPO	7112	121.37	34.63	6	192.673	53.1	22
Q6DVA0	LEM domain containing 2	Lemd2	LEMD2	221496	9.64	8.86	2	32.3518	13.11	6
Q6RHR9	Membrane-associated guanylate kinase, WW and PDZ domain-containing protein 1	Magi1	MAGI1	9223	11.85	3.63	2	21.127	7	7
Q8K4B0	Metastasis associated 1	Mta1	MTA1	9112	12.35	5.3	3	7.5	4.76	2
Q9R190	Metastasis-associated 2	Mta2	MTA2	57504	12.35	5.3	3	27.9657	13.77	7
Q8C854	Myelin basic protein expression factor 2, repressor	Myef2	MYEF2	50804	9.26	11.91	2	27.5819	13.2	6
Q9D0T1	NHP2 non-histone chromosome protein 2-like 1	Nhp2l1	SNU13	4809	5.01	17.97	2	3.17116	9.38	1
Q6DFW4	NOP58 ribonucleoprotein homolog	Nop58	NOP58	51602	6.48	6.15	2	2.6455	2.43	1
P43135	Nuclear receptor subfamily 2, group F, member 1	Nr2f21	NR2F1	7026	10.94	11.3	4	11.4	7.97	3
Q61990	poly(rC) binding protein 2	Pcbp2	PCBP2	5094	6.27	7.91	2	5.68998	7.46	2
Q60972	Retinoblastoma binding protein 4	Rbbp4	RBBP4	5931	12.19	9.36	2	34.7556	13.88	5
B2RY56	RNA binding motif protein 25	Rbm25	RBM25	58517	14.54	5.04	2	6.37825	2.51	2
Q9CQE8	RNA transcription, translation and transport factor	Rtraf	RTRAF	51637	13.56	8.61	2	4.81469	5.74	1
Q921M3	Splicing factor 3b, subunit 3	Sf3b3	SF3B3	23450	5.27	2.41	2	15.8015	5.09	5
Q8CJ67	Staufen (RNA binding protein) homolog 2 (Drosophila)	Stau2	STAU2	27067	9.9	5.41	2	23.96	19.47	8
Q9Z108	Staufen 1	Stau1	STAU1	6780	5.79	5.28	2	2.19414	2.05	1
Q921F2	TAR DNA binding protein (Tardbp)-TDP43	Tardbp	TARDBP	23435	9	9.97	2	9.52584	7.25	2
Q80X50	Ubiquitin-associated protein 2-like isoform 6	Ubap2l	UBAP2L	9898	7.61	2.95	2	6.67625	2.62	2
O08553	Ulip2 protein (Crmp2)	Dpysl2	DPYSL2	1808	17.69	10.31	4	28.2559	18.18	5
P97427	Ulip3 protein (Crmp3)	Crmp1	CRMP1	1400	14.32	8.04	3	24.2535	14.86	4
Q8K0L9	Zinc finger and BTB domain-containing protein 20	Zbtb20	ZBTB20	26137	10.93	5.99	2	9.39865	6.07	4
