# Supplementary material for: Genes encoding SATB2-interacting proteins in adult cerebral cortex contribute to human cognitive ability
Source: PLoS Genet. 2019 Feb 6;15(2):e1007890. doi: 10.1371/journal.pgen.1007890 (PMC6364870; doi:10.1371/journal.pgen.1007890)
Supplement: S2 Table — Shown are percent coverage (calculated by dividing the number of amino acids in all found peptides by the total number of amino acids), the number of distinct peptide sequences in the protein group and the protein score (calculated as the sum of the scores of the individual peptides) for each individual interaction partner. *, HDAC1 was represented by only one peptide; CHMP3 was identified in only one replicate. We included them in the list because we were able to validate the interaction with SATB2 by independent co-IP/IB experiments (Fig 2). (XLSX) [file pgen.1007890.s005.xlsx]

## Sheet: Sheet1
S2 Table. List of proteins identified as interactors of SATB2 in the adult cortex by co-IP /mass spectrometry analysis
Notes:
Shown are percent coverage (calculated by dividing the number of amino acids in all found peptides by the total number of amino acids), the number of distinct peptide sequences in the protein group and the protein score (calculated as the sum of the scores of the individual peptides) for each individual interaction partner. *, HDAC1 was represented by only one peptide; CHMP3 was identified in onl…
					Replicate 1			Replicate 2
Uniprot	Description	Gene Symbol (mouse)	Gene symbol (human)	Gene ID (human)	Score	Coverage	# Unique Peptides	Score	Coverage	# Unique Peptides
O08810	116 kDa U5 small nuclear ribonucleoprotein component	Eftud2	EFTUD2	9343	11.0951	5.46	4	0	1.75	1
O70133	ATP-dependent RNA helicase A	Dhx9	DHX9	1660	118.218	18.19	24	178.121	29.13	34
Q8K019	Bcl-2-associated transcription factor 1	Bclaf1	BCLAF1	9774	2.28	0.98	1	15.3353	6.96	6
Q9CXS4	Centromere protein V	Cenpv	CENPV	201161	4.7	7.54	1	12.2043	21.43	4
Q9CQ10	Charged multivesicular body protein 3*	Chmp3	CHMP3	51652	4.67531	8.04	2	NA	NA	NA
Q9D8B3	Charged multivesicular body protein 4b	Chmp4b	CHMP4B	128866	10.6308	13.84	3	7.193	9.38	2
Q6PDQ2	Chromodomain-helicase-DNA-binding protein 4	Chd4	CHD4	1108	2.13	0.42	1	9.50414	2.45	4
Q8VI24	DNA-binding protein SATB2	Satb2	SATB2	23314	43.0989	14.05	7	55.9991	25.1	10
P08775	DNA-directed RNA polymerase II subunit RPB1	Polr2a	POLR2A	5430	3.28	0.56	1	23.2657	4.87	9
Q8CFI7	DNA-directed RNA polymerase II subunit RPB2	Polr2b	POLR2B	5431	6.8006	2.9	3	10.5032	4.26	4
Q61214	Dual specificity tyrosine-phosphorylation-regulated kinase 1A	Dyrk1a	DYRK1A	1859	2.37	1.7	1	8.16431	4.06	3
P11531	Dystrophin	Dmd	DMD	1756	6.44119	0.92	3	106.633	11.66	37
Q9ERU9	E3 SUMO-protein ligase RanBP2	Ranbp2	RANBP2	5903	2.62	0.39	1	71.3111	10.38	24
Q7TT37	Elongator complex protein 1 (IkappaB kinase complex-associated protein)	Elp1	IKBKAP	8518	4.5015	1.8	2	1.96731	1.13	1
P63073	Eukaryotic translation initiation factor 4E	Eif4e	EIF4E	1977	2.11	3.23	1	3.88006	6.45	2
Q08943	FACT complex subunit SSRP1	Ssrp1	SSRP1	6749	2.38	2.12	1	5.78776	3.39	2
Q05860	Formin-1	Fmn1	FMN1	342184	2.3	1.23	1	4.85403	2.18	2
Q60631	Growth factor receptor-bound protein 2	Grb2	GRB2	2885	2.44	4.15	1	5.135	10.6	2
P49312	Heterogeneous nuclear ribonucleoprotein A1	Hnrnpa1	HNRNPA1	3178	8.61727	14.37	3	81.716	56.25	12
Q00PI9	Heterogeneous nuclear ribonucleoprotein U-like protein 2	Hnrnpul2	HNRNPUL2	221092	38.3963	14.77	11	35.9821	15.3	11
Q9Z204	Heterogeneous nuclear ribonucleoproteins C1/C2	Hnrnpc	HNRNPC	3183	23.3225	23	7	26.2189	27.16	7
O09106	Histone deacetylase 1*	Hdac1	HDAC1	3065	2.88	2.49	1	NA	NA	NA
Q9Z1X4	Interleukin enhancer-binding factor 3	Ilf3	ILF3	3609	4.49	1	1	32.7274	10.47	9
Q9R226	KH domain-containing, RNA-binding, signal transduction-associated protein 3	Khdrbs3	KHDRBS3	10656	2.53	3.18	1	12.82	13.01	4
P14733	Lamin-B1	Lmnb1	LMNB1	4001	11.0018	8.33	4	39.3437	28.23	9
P21619	Lamin-B2	Lmnb2	LMNB2	84823	2.39	1.68	1	48.3288	31.88	12
P32067	Lupus La protein homolog	Ssb	SSB	6741	2.21	3.37	1	7.57416	9.88	3
Q9Z2D6	Methyl-CpG-binding protein 2	Mecp2	MECP2	4204	15.4299	11.16	4	61.7471	31.61	13
Q8R0G9	Nuclear pore complex protein Nup133	Nup133	NUP133	55746	5.32757	2.34	2	6.57401	2.6	2
Q9Z0W3	Nuclear pore complex protein Nup160	Nup160	NUP160	23279	2.44	0.78	1	13.8521	5.42	5
Q8BJ71	Nuclear pore complex protein Nup93	Nup93	NUP93	9688	4.30772	2.69	2	2.94905	1.34	1
Q91W39	Nuclear receptor coactivator 5	Ncoa5	NCOA5	57727	2.65	3.45	1	11.7826	9.15	4
P48678	Prelamin-A/C	Lmna	LMNA	4000	48.7648	21.35	11	102.07	40.9	22
Q99KP6	Pre-mRNA-processing factor 19	Prpf19	PRPF19	27339	2.68	2.78	1	9.64439	10.91	3
Q99PV0	Pre-mRNA-processing-splicing factor 8	Prpf8	PRPF8	10594	12.4799	2.14	5	15.3919	3.85	7
Q80TH2	Protein LAP2	Erbin	ERBIN	55914	20.0338	2.92	1	36.6783	5.99	4
Q9QVP9	Protein-tyrosine kinase 2-beta	Ptk2b	PTK2B	2185	2.36	2.18	1	5.34162	3.47	2
P46061	Ran GTPase-activating protein 1	Rangap1	RANGAP1	5905	7.40669	4.07	2	9.72086	6.28	3
Q91VM5	RNA binding motif protein, X-linked-like-1	Rbmxl1	RBMXL1	494115	25.7849	16.75	6	39.9831	22.42	3
P60122	RuvB-like 1	Ruvbl1	RUVBL1	8607	5.39027	5.48	2	2.69048	2.63	1
Q8CH25	SAFB-like transcription modulator	Sltm	SLTM	79811	2.05	0.68	1	4.61931	2.04	2
D3YXK2	Scaffold attachment factor B1	Safb	SAFB	6294	25.0295	9.39	8	19.7915	7.68	6
Q8K4Z5	Splicing factor 3A subunit 1	Sf3a1	SF3A1	10291	9.58514	4.55	3	12.3529	6.07	4
Q99NB9	Splicing factor 3B subunit 1	Sf3b1	SF3B1	23451	10.4799	2.99	4	12.9275	4.52	5
Q8CH09	SURP and G-patch domain-containing protein 2	Sugp2	SUGP2	10147	4.86482	1.97	2	10.5267	4.03	4
Q91ZW3	SWI/SNF-related matrix-associated actin-dependent regulator of chromatin subfamily A member 5	Smarca5	SMARCA5	8467	2.1	1.14	1	5.01	2	2
Q3UHK6	Teneurin-4	Tenm4	TENM4	26011	3.02	0.36	1	4.29	0.72	2
Q9EQN3	TSC22 domain family protein 4	Tsc22d4	TSC22D4	81628	7.20352	7.75	2	5.29	5.17	2
Q6P4T2	U5 small nuclear ribonucleoprotein 200 kDa helicase	Snrnp200	SNRNP200	23020	8.7613	1.54	3	15.8474	3.46	5
Q8VEJ9	Vacuolar protein sorting-associated protein 4A	Vps4a	VPS4A	27183	8.49199	6.41	2	2.51528	2.75	1
Q3UKJ7	WD40 repeat-containing protein SMU1	Smu1	SMU1	55234	2.79	1.95	1	5.99353	3.9	2
Q61464	Zinc finger protein 638	Znf638	ZNF638	27332	2.41	0.66	1	14.0737	3.72	6
O88532	Zinc finger RNA-binding protein	Zfr	ZFR	51663	7.94293	3.45	3	5.25088	2.05	2
