# Supplementary material for: Genes encoding SATB2-interacting proteins in adult cerebral cortex contribute to human cognitive ability
Source: PLoS Genet. 2019 Feb 6;15(2):e1007890. doi: 10.1371/journal.pgen.1007890 (PMC6364870; doi:10.1371/journal.pgen.1007890)
Supplement: S3 Table — (XLSX) [file pgen.1007890.s006.xlsx]

## Sheet: Sheet1
S3 Table. ConsensusPathDB over-representation analysis for the neonatal SATB2 interactome
complex_name	source	members_input_overlap	size	effective_size	p-value	q-value
Box C/D snoRNP	Reactome	NOP58; SNU13; FBL	4	4	1.62e-07	3.83e-06
SNF2h-cohesin-NuRD complex	CORUM	HDAC1; MTA1; MTA2; RBBP4	16	16	2.31e-07	3.83e-06
Anti-HDAC2 complex	CORUM	HDAC1; MTA1; MTA2; RBBP4	17	17	3.01e-07	3.83e-06
SNF2h/cohesin	PINdb	HDAC1; MTA1; MTA2; RBBP4	17	17	3.01e-07	3.83e-06
HDAC2	PINdb	HDAC1; MTA1; MTA2; RBBP4	17	17	3.01e-07	3.83e-06
U3 snoRNP	Reactome	NOP58; SNU13; FBL	5	5	4.03e-07	3.83e-06
MTA1-HDAC core complex	CORUM	HDAC1; MTA1; RBBP4	5	5	4.03e-07	3.83e-06
PID complex	CORUM	HDAC1; MTA2; RBBP4	5	5	4.03e-07	3.83e-06
MTA1 complex	CORUM	HDAC1; MTA1; RBBP4	6	6	8.04e-07	6.79e-06
NRD complex (Nucleosome remodeling and deacetylation complex)	CORUM	HDAC1; MTA1; RBBP4	7	7	1.4e-06	8.89e-06
NuRD.1	PINdb	HDAC1; MTA1; RBBP4	7	7	1.4e-06	8.89e-06
Mi2/NuRD complex	CORUM	HDAC1; MTA2; RBBP4	7	7	1.4e-06	8.89e-06
NuRD.1 complex	CORUM	HDAC1; MTA1; RBBP4	8	8	2.24e-06	1.06e-05
MeCP1 complex	CORUM	HDAC1; MTA2; RBBP4	8	8	2.24e-06	1.06e-05
MTA2 complex	CORUM	HDAC1; MTA2; RBBP4	8	8	2.24e-06	1.06e-05
NuRD.2	PINdb	HDAC1; MTA2; RBBP4	8	8	2.24e-06	1.06e-05
ALL-1 supercomplex	CORUM	HDAC1; CPSF2; MTA2; RBBP4	28	28	2.52e-06	1.06e-05
ALL-1	PINdb	HDAC1; CPSF2; MTA2; RBBP4	28	28	2.52e-06	1.06e-05
HDAC1-associated protein complex	CORUM	HDAC1; MTA2; RBBP4	9	9	3.35e-06	1.21e-05
HDAC1-associated core complex cII	CORUM	HDAC1; MTA2; RBBP4	9	9	3.35e-06	1.21e-05
MeCP1 complex	CORUM	HDAC1; MTA2; RBBP4	9	9	3.35e-06	1.21e-05
HDAC1	PINdb	HDAC1; MTA1; RBBP4	10	10	4.78e-06	1.51e-05
NuRD/MBD2 Complex (MeCP1)	PID	HDAC1; MTA2; RBBP4	10	10	4.78e-06	1.51e-05
NuRD/MBD3 Complex	PID	HDAC1; MTA2; RBBP4	10	10	4.78e-06	1.51e-05
NuRD Complex	PID	HDAC1; MTA2; RBBP4	11	11	6.55e-06	1.92e-05
NuRD/MBD3/MBD3L2 Complex	PID	HDAC1; MTA2; RBBP4	11	11	6.55e-06	1.92e-05
NuRD/MBD3 Complex/GATA1/Fog1	PID	HDAC1; MTA2; RBBP4	12	12	8.72e-06	2.37e-05
NuRD/MBD2/PRMT5 Complex	PID	HDAC1; MTA2; RBBP4	12	12	8.72e-06	2.37e-05
BAFL-BAF-LAP2beta complex	CORUM	BANF1; TMPO	3	3	3.64e-05	9.25e-05
LARC complex (LCR-associated remodeling complex)	CORUM	HDAC1; MTA2; RBBP4	19	19	3.77e-05	9.25e-05
hnRNP proteins	Reactome	PCBP2; HNRNPL; HNRNPA2B1	19	19	3.77e-05	9.25e-05
HDAC complex	PID	HDAC1; RBBP4	4	4	7.26e-05	0.000167221
ERA/MTA1/HDAC1/LMO4	PID	HDAC1; MTA1	4	4	7.26e-05	0.000167221
mSin3A complex	CORUM	HDAC1; RBBP4	5	5	0.000120747	0.000262193
Mi-2/NuRD-MTA2 complex	CORUM	HDAC1; MTA2	5	5	0.000120747	0.000262193
NK-3-Groucho-HIPK2-SIN3A-RbpA48-HDAC1 complex	CORUM	HDAC1; RBBP4	6	6	0.000180718	0.000371205
HDAC2-c	PINdb	MTA1; RBBP4	6	6	0.000180718	0.000371205
capped, methylated pre-mRNP:CBC complex	Reactome	PCBP2; HNRNPL; HNRNPA2B1	34	34	0.000224792	0.000449585
SIN3 complex	CORUM	HDAC1; RBBP4	7	7	0.000252444	0.000467945
SIN3-HDAC-SAP30-ARID4 complex	CORUM	HDAC1; RBBP4	7	7	0.000252444	0.000467945
HDAC2-asscociated core complex	CORUM	MTA2; RBBP4	7	7	0.000252444	0.000467945
PRC2 complex	BioCarta	HDAC1; RBBP4	8	8	0.000335846	0.000531755
Sin3-CII	PINdb	HDAC1; RBBP4	8	8	0.000335846	0.000531755
SIN3/HDAC complex	PID	HDAC1; RBBP4	8	8	0.000335846	0.000531755
Sin3a core complex	Reactome	HDAC1; RBBP4	8	8	0.000335846	0.000531755
BRMS1-SIN3-HDAC complex	CORUM	HDAC1; RBBP4	8	8	0.000335846	0.000531755
SAP complex (Sin3-associated protein complex)	CORUM	HDAC1; RBBP4	8	8	0.000335846	0.000531755
mSin3A	PINdb	HDAC1; RBBP4	8	8	0.000335846	0.000531755
SIN3-ING1b complex I	CORUM	HDAC1; RBBP4	9	9	0.000430844	0.000606372
Sin3	PINdb	HDAC1; RBBP4	9	9	0.000430844	0.000606372
SIN3/HDAC complex/NCoR1	PID	HDAC1; RBBP4	9	9	0.000430844	0.000606372
Su(fu)/SIN3/HDAC complex	PID	HDAC1; RBBP4	9	9	0.000430844	0.000606372
NFX1/SIN3/HDAC complex	PID	HDAC1; RBBP4	9	9	0.000430844	0.000606372
SAP complex (Sin3-associated protein complex)	CORUM	HDAC1; RBBP4	9	9	0.000430844	0.000606372
TGIF/SIN3/HDAC complex/CtBP	PID	HDAC1; RBBP4	10	10	0.00053736	0.000692193
SIN3/HDAC complex/Mad/Max	PID	HDAC1; RBBP4	10	10	0.00053736	0.000692193
SKI/SIN3/HDAC complex/NCoR1	PID	HDAC1; RBBP4	10	10	0.00053736	0.000692193
SnoN/SIN3/HDAC complex/NCoR1	PID	HDAC1; RBBP4	10	10	0.00053736	0.000692193
HPV-16 E6/E6AP/NFX1/SIN3/HDAC complex	PID	HDAC1; RBBP4	10	10	0.00053736	0.000692193
Sin3A complex	Reactome	HDAC1; RBBP4	11	11	0.000655317	0.000830069
ING2 complex	CORUM	HDAC1; RBBP4	12	12	0.000784637	0.000946547
ING2-TAP	PINdb	HDAC1; RBBP4	12	12	0.000784637	0.000946547
SMAD2/SMAD2/SMAD4/SnoN/SIN3/HDAC complex/NCoR1	PID	HDAC1; RBBP4	12	12	0.000784637	0.000946547
