# Supplementary material for: Genes encoding SATB2-interacting proteins in adult cerebral cortex contribute to human cognitive ability
Source: PLoS Genet. 2019 Feb 6;15(2):e1007890. doi: 10.1371/journal.pgen.1007890 (PMC6364870; doi:10.1371/journal.pgen.1007890)
Supplement: S4 Table — (XLSX) [file pgen.1007890.s007.xlsx]

## Sheet: Sheet1
S4 Table. ConsensusPathDB over-representation analysis for the adult SATB2 interactome
complex_name	source	members_input_overlap	size	effective_size	p-value	q-value
C complex spliceosome	CORUM	SNRNP200; PRPF19; HNRNPA1; SF3B1; EFTUD2; PRPF8; SF3A1; HNRNPC	81	81	7.14598e-10	6.5743e-08
Toposome	CORUM	SSRP1; DHX9; HNRNPC; PRPF8	7	7	7.21885e-09	3.32067e-07
ATAC B Complex	Reactome	SNRNP200; SF3B1; EFTUD2; PRPF8; POLR2A; POLR2B	52	52	4.51634e-08	1.22113e-06
Lamin A/C/Lamin B1/Lamin B2	BioCarta	LMNB2; LMNA; LMNB1	3	3	5.70853e-08	1.22113e-06
Spliceosome	CORUM	DHX9; SNRNP200; PRPF19; SF3B1; SMU1; EFTUD2; PRPF8; SF3A1	143	143	6.63656e-08	1.22113e-06
ALL-1	PINdb	HDAC1; EFTUD2; CHD4; SMARCA5	28	28	3.97895e-06	6.10106e-05
capped, methylated pre-mRNP:CBC complex	Reactome	HNRNPC; HNRNPA1; POLR2A; POLR2B	34	34	8.86041e-06	0.000116451
ICEN	PINdb	HDAC1; SSRP1; NUP93; SMARCA5	42	42	2.09057e-05	0.000240415
U4 ATAC:U5:U6 ATAC Complex	Reactome	EFTUD2; PRPF8; SNRNP200	16	16	3.08511e-05	0.000315367
SNF2h/cohesin	PINdb	HDAC1; CHD4; SMARCA5	17	17	3.73598e-05	0.00034371
RanGAP/RanBP1/RanBP2	BioCarta	RANGAP1; RANBP2	3	3	4.55826e-05	0.000347941
LARC complex (LCR-associated remodeling complex)	CORUM	HDAC1; HNRNPC; CHD4	19	19	5.29476e-05	0.000347941
FGFR2 IIIc-specific splicing complex	Reactome	HNRNPA1; POLR2A; POLR2B	19	19	5.29476e-05	0.000347941
SNW1 complex	CORUM	EFTUD2; PRPF8; SNRNP200	19	19	5.29476e-05	0.000347941
PYK2/SRC/GRB2/SOS-1	BioCarta	PTK2B; GRB2	4	4	9.09375e-05	0.000464792
MeCP2-SIN3A-HDAC complex	CORUM	HDAC1; MECP2	4	4	9.09375e-05	0.000464792
RANBP2:RANGAP1-SUMO1:UBE2I	Reactome	RANGAP1; RANBP2	4	4	9.09375e-05	0.000464792
NPC subcomplex (NUP98, NUP107, NUP133, NUP160)	CORUM	NUP160; NUP133	4	4	9.09375e-05	0.000464792
Mi2/NuRD-BCL6-MTA3 complex	CORUM	HDAC1; CHD4	5	5	0.000151184	0.000632224
PID complex	CORUM	HDAC1; CHD4	5	5	0.000151184	0.000632224
SWI/SNF chromatin-remodeling complex	CORUM	HDAC1; MECP2	5	5	0.000151184	0.000632224
Nup107 Complex	Reactome	NUP160; NUP133	5	5	0.000151184	0.000632224
ALL-1 supercomplex	CORUM	HDAC1; EFTUD2; SMARCA5	28	28	0.000174659	0.000698636
U4:U5:U6 tri-snRNP complex	Reactome	EFTUD2; PRPF8; SNRNP200	30	30	0.000215279	0.000825237
Emerin architectural complex	CORUM	LMNA; LMNB1	6	6	0.00022621	0.000832453
Emerin complex 32	CORUM	HDAC1; LMNB1; CHD4	31	31	0.000237695	0.000841076
NRD complex (Nucleosome remodeling and deacetylation complex)	CORUM	HDAC1; CHD4	7	7	0.000315903	0.00093752
NuRD.1	PINdb	HDAC1; CHD4	7	7	0.000315903	0.00093752
Mi2/NuRD complex	CORUM	HDAC1; CHD4	7	7	0.000315903	0.00093752
DNMT3B complex	CORUM	HDAC1; SMARCA5	7	7	0.000315903	0.00093752
NPC/RanGAP1/SUMO1	PID	RANGAP1; RANBP2	7	7	0.000315903	0.00093752
MeCP1 complex	CORUM	HDAC1; CHD4	8	8	0.000420153	0.00107373
NuRD.1 complex	CORUM	HDAC1; CHD4	8	8	0.000420153	0.00107373
MTA2 complex	CORUM	HDAC1; CHD4	8	8	0.000420153	0.00107373
NuRD.2	PINdb	HDAC1; CHD4	8	8	0.000420153	0.00107373
NPC/RanGAP1/SUMO1/Ubc9	PID	RANGAP1; RANBP2	8	8	0.000420153	0.00107373
CEN complex	CORUM	SSRP1; NUP93; SMARCA5	39	39	0.000472838	0.0011757
MeCP1 complex	CORUM	HDAC1; CHD4	9	9	0.00053885	0.00123935
B-WICH	Reactome	SF3B1; SMARCA5	9	9	0.00053885	0.00123935
Nup107-160 complex	Reactome	NUP160; NUP133	9	9	0.00053885	0.00123935
ATAC A Complex	Reactome	SF3B1; POLR2A; POLR2B	43	43	0.000631579	0.00137363
HDAC1	PINdb	HDAC1; CHD4	10	10	0.000671882	0.00137363
NuRD/MBD2 Complex (MeCP1)	PID	HDAC1; CHD4	10	10	0.000671882	0.00137363
NuRD/MBD3 Complex	PID	HDAC1; CHD4	10	10	0.000671882	0.00137363
B-WICH complex	CORUM	SF3B1; SMARCA5	10	10	0.000671882	0.00137363
NuRD Complex	PID	HDAC1; CHD4	11	11	0.000819141	0.00150722
NuRD/MBD3/MBD3L2 Complex	PID	HDAC1; CHD4	11	11	0.000819141	0.00150722
DGCR8 multiprotein complex	CORUM	DHX9; ILF3	11	11	0.000819141	0.00150722
SMN-PolII-RHA complex	CORUM	DHX9; POLR2A	11	11	0.000819141	0.00150722
ESCRT-III complex	CORUM	CHMP3; CHMP4B	11	11	0.000819141	0.00150722
NuRD/MBD3 Complex/GATA1/Fog1	PID	HDAC1; CHD4	12	12	0.000980519	0.00170203
NuRD/MBD2/PRMT5 Complex	PID	HDAC1; CHD4	12	12	0.000980519	0.00170203
RNA Polymerase II holoenzyme complex (hyperphosphorylated)	Reactome	POLR2A; POLR2B	12	12	0.000980519	0.00170203
