# Supplementary material for: Genes encoding SATB2-interacting proteins in adult cerebral cortex contribute to human cognitive ability
Source: PLoS Genet. 2019 Feb 6;15(2):e1007890. doi: 10.1371/journal.pgen.1007890 (PMC6364870; doi:10.1371/journal.pgen.1007890)
Supplement: S5 Table — (XLSX) [file pgen.1007890.s008.xlsx]

## Sheet: Sheet1
S5 Table. Status of the genes encoding SATB2-interacting proteins in relation to LoF intolerance, intellectual disability, cognitive ability, educational attainment, neuropsychiatric phenotypes, and other human diseases or traits
Notes:
LoF Intolerant: pLI value >0.9 indicates genes is LoF Intolerant
Intellectual Disability: Phenotype reported in SysID; OMIM number
Cognitive Ability GWAS: Gene implicated in human intelligence by GWAS (based on data in Supplementary Table 25 of Savage et al. 2018)
Educational Attainment GWAS: Gene implicated in educational attainment by GWAS (based on data in Supplementary Table 4.1 of Okbay et al. 2016)
GWAS of Neuropsychitric diseases, Other human diseases or traits: shown are either the PubMed link or the SNP ID (sourced from the NHGRI-EBI Catalog of published genome-wide association studies (https://www.ebi.ac.uk/gwas/)
Gene symbol	Interactome (adult/neonatal)	LoF Intolerant (Y/N; pLI value)	Intellectual Disability	GWAS
				Cognitive Ability	Educational Attainment	Neuropsychiatric diseases		Other human diseases or traits
ANXA2	neonatal	N; 0.0098	-	-	Yes	-		Blood protein levels	rs36032232-G
ATXN2L	neonatal	Y; 0.9999	-	Yes	-	-		Body mass index	https://www.ncbi.nlm.nih.gov/pubmed/?term=28448500
BANF1	neonatal	N; 0.7392	-	-	-	BPD	https://www.biorxiv.org/content/early/2018/01/24/173062	-
BCLAF1	adult	NA	-	-	-	-		-
CENPV	adult	N; 0.3133	-	-	-	-		-
CFL1	neonatal	N; 0.7310	-	-	-	-		Breast cancer	rs3903072-G
CHD4	adult	Y; 0.9999	Sifrim-Hitz-Weiss syndrome; 617159	-	-	-		-
CHMP4B	adult	N; 0.8815	-	-	-	-		-
CPSF2	neonatal	N; 7.81E-05	-	-	-	-		Monobrow	rs4144266-?
								Myopia	rs34016308-?
CRMP1	neonatal	Y; 0.9532	-	-	-	-		-
CSNK2A1	neonatal	Y; 0.9996	Okur-Chung neurodevelopmental syndrome; 617062	-	-	-		Night sleep phenotypes	rs74448913-A
CUX1	neonatal	Y; 0.9999	116896	-	Yes	-		Platelet distribution width, Mean platelet volume, Plateletcrit	https://www.ncbi.nlm.nih.gov/pubmed/?term=27863252
DHX9	adult	Y; 0.9999	-	-	-	-		-
DKC1	neonatal	Y; 0.9989	Hoyeraal-Hreidarsson syndrome; 300240	-	-	-		-
DMD	adult	Y; 0.9999	Muscular dystrophy, Duchenne type; 310200	-	-	-		Mild influenza (H1N1) infection	rs16990169-?
DPYSL2	neonatal	Y; 0.9955	-	-	-	-		-
DYRK1A	adult	Y; 0.9995	Mental retardation, autosomal dominant 7; 614104	-	-	-		Gut microbiota (beta diversity)	rs2835692-?
EFTUD2	adult	Y; 0.9999	Mandibulofacial dysostosis, Guion-Almeida type; 603892	Yes	-	-		-
EIF4E	adult	Y; 0.9835	-	-	-	-		-
ERBIN	adult	Y; 0.9933	-	-	-	-		-
FBL	neonatal	Y; 0.9844	-	-	-	-		-
FMN1	adult	N; 1.72E-13	-	-	-	-		Lobe attachment (rater-scored or self-reported)	rs16959442-?
								Age-related hearing impairment (SNP x SNP interaction)	rs1465618-?
GRB2	adult	N; 0.5496	-	-	-	-		-
HDAC1	both	Y; 0.9379	-	-	-	-		-
HNRNPA1	adult	Y; 0.9666	-	-	-	-		Mean platelet volume, Red cell distribution width, Mean corpuscular volume, Monocyte percentage of white cells, Granulocyte percentage of myeloid white cells	https://www.ncbi.nlm.nih.gov/pubmed/?term=27863252
HNRNPA2B1	neonatal	Y; 0.9700	-	-	-	-		-
HNRNPC	adult	Y; 0.9858	-	-	-	-		-
HNRNPL	neonatal	Y; 0.9450	-	-	-	-		-
HNRNPLL	neonatal	N; 0.0053	-	-	-	-		Body mass index	rs77489951-T
HNRNPUL2	adult	Y; 0.9999	-	-	-	-		-
IKBKAP (ELP1)	adult	N; 1.20E-08	-	-	-	-		-
ILF3	adult	Y; 0.9999	-	-	-	BPD	https://www.biorxiv.org/content/early/2018/01/24/173062	Height	https://www.ncbi.nlm.nih.gov/pubmed/?term=25282103
KHDRBS1	neonatal	Y; 0.9468	-	-	-	-		-
KHDRBS3	adult	N; 0.8682	-	-	-	-		Polycystic ovary syndrome	rs10505648-A
KPNA4	neonatal	Y; 0.9981	-	-	-	-		Pit-and-Fissure caries	rs17236529-T
LEMD2	neonatal	N; 0.3023	-	-	-	-		Phosphorus levels	rs9469578-T
LEMD3	neonatal	Y; 0.9989	-	-	-	-		Venous thromboembolism adjusted for sickle cell variant rs77121243-T	rs138916004-G
LMNA	adult	Y; 0.9934	-	-	-	-		-
LMNB1	adult	Y; 0.9528	-	-	-	-		-
LMNB2	adult	Y; 0.9955	-	-	-	-		-
LRRC7	neonatal	Y; 0.9999	-	-	-	-		Psoriasis	rs10789285-G
								Hypertension risk in short sleep duration	rs2226284-?
MAGI1	neonatal	Y; 0.9996	-	-	Yes	-		Adolescent idiopathic scoliosis	rs7633294-G
								Neuroticism	rs35855737-C
								rs11924265-C	Crohn's disease-related phenotypes
MECP2	adult	N; 0.6980	Rett syndrome; 312750	-	-	-		Systemic lupus erythematosus	rs1734787-C
								Rheumatoid arthritis	rs5987194-C
MTA1	neonatal	Y; 0.9997	-	-	-	-		-
MYEF2	neonatal	Y; 0.9994	-	-	-	-		Skin pigmentation	rs2675345-G
NCOA5	adult	Y; 0.9968	-	-	-	-		Tonsillectomy	rs6032664-?
								Multiple sclerosis	rs2425752-A
NHP2L1 (SNU13)	neonatal	N; 0.7105	-	Yes	-	SZ		Neuroticism	rs11090045-A
								Crohn's disease	rs727563-G
NOP58	neonatal	N; 0.5094	-	-	-	-		-
NUP133	adult	N; 0.0662	-	-	-	-
NUP160	adult	N; 0.0239	-	-	-	-		Plateletcrit	rs34563280-C
								Neuroticism	rs7107356-A
NUP93	adult	N; 0.0048	-	-	-	-		HDL cholesterol	rs79600951-G
PCBP2	neonatal	Y; 0.9870	-	Yes	-	-
POLR2A	adult	Y; 0.9999	-	-	-	-		Non-glioblastoma glioma	rs8753-T
								Myopia	rs11658305-?
POLR2B	adult	Y; 0.9881	-	-	-	-		Height	rs17081935-T
								Coronary artery disease	rs57265257-A
PRPF19	adult	Y; 0.9985	-	-	-	-		-
PRPF8	adult	Y; 0.9999	-	-	-	-		Blood protein levels	rs8071756-G
PTK2B	adult	Y; 0.9845	-	-	-	SZ, ASD	https://www.ncbi.nlm.nih.gov/pubmed/28540026	Alzheimer's disease (late onset)	rs28834970-C
								Inflammatory bowel disease	rs17057051-A
RANBP2	adult	Y; 0.9999	-	-	-	-		Scalp hair shape	Scalp hair shape
								Blood protein levels	rs6750059-C
								Beard thickness	rs365060-?
RANGAP1	adult	N; 0.1327	-	-	-	SZ, ASD	https://www.ncbi.nlm.nih.gov/pubmed/28540026	Neuroticism	rs11090045-A
RBM25	neonatal	Y; 0.9999	-	Yes	-	-		-
RBMXL1	adult	N; 0.1195	-	-	-	-		-
RTRAF	neonatal	N; 0.6662	-	-	-	-		-
RUVBL1	adult	Y; 0.9988	-	-	-	-		Gestational age at birth (maternal effect)	rs2955117-A
SAFB	adult	Y; 0.9996	-	-	-	-		-
SATB1	neonatal	N; 0.8566	-	-	-	-		Platelet count, Mean platelet volume, Plateletcrit, Platelet distribution width	https://www.ncbi.nlm.nih.gov/pubmed/?term=27863252
SATB2	both	Y; 0.9995	Cleft palate, isolated; 119540	Yes	Yes	SZ		Chin dimples	rs13035389-?
								Menarche (age at onset)	rs1400974-A
SF3A1	adult	Y; 0.9940	-	-	-	-		-
SF3B1	adult	Y; 0.9999	-	Yes	-	SZ		-
SF3B3	neonatal	Y; 0.9999	-	-	-	SZ, ASD	https://www.ncbi.nlm.nih.gov/pubmed/28540026	-
SLTM	adult	Y; 0.9999	-	-	-	-		-
SMU1	adult	Y; 0.9989	-	-	-	-		-
SNRNP200	adult	Y; 0.9999	-	-	-	-		-
SSB	adult	N; 0.5259	-	-	-	-		-
SSRP1	adult	Y; 0.9996	-	-	-	-		-
STAU1	neonatal	Y; 0.9964	-	Yes	-	-		Height	rs17450430-A
STAU2	neonatal	Y; 0.9504	-	-	-	-		-
SUGP2	adult	Y; 0.9993	-	-	-	-		-
TARDBP	neonatal	Y; 0.9807	-	-	-	-		Ewing sarcoma	rs9430161-G
								Male-pattern baldness	rs12565727-A
TENM4	adult	Y; 0.9997	-	Yes	Yes	ADHD, ASD, BPD, MDD & SZ	https://www.ncbi.nlm.nih.gov/pubmed/24618891	-
							https://www.ncbi.nlm.nih.gov/pubmed/23453885
							https://www.biorxiv.org/content/early/2018/01/24/173062
TMPO	neonatal	N; 0.0006	-	-	-	-		-
TSC22D4	adult	N; 0.8948	-	-	-	-		Platelet count	rs7811142-T
UBAP2L	neonatal	Y; 0.9999	-	-	-	-		-
VPS4A	adult	Y; 0.9123	-	-	-	-		-
ZBTB20	neonatal	Y; 0.9825	Ossified ear cartilages with mental deficiency, muscle wasting, and bony changes; 259050	-	Yes	-		Gastric cancer	rs9841504-?
ZFR	adult	Y; 0.9999	-	-	-	-		-
ZNF638	adult	Y; 0.9999	-	Yes	-	-		Height	rs3771381-A
								Testicular germ cell tumor	rs7581030-T
MTA2	neonatal	Y; 0.9780	-	-	-	-		Waist-to-hip ratio	rs1061093-C
NR2F1	neonatal	NA	BOSCH-BOONSTRA-SCHAAF OPTIC ATROPHY SYNDROME; BBSOAS	Yes	-	-		Loneliness	rs142233735-?
RBBP4	neonatal	Y; 0.9898	-	-	-	-		-
SMARCA5	adult	Y: 0.9999	-	-	-	-		-
CHMP3	adult	N; 0.0362	-	-	-	-		Glomerular filtration rate in chronic kidney disease	rs181394970
