# Supplementary material for: Genes encoding SATB2-interacting proteins in adult cerebral cortex contribute to human cognitive ability
Source: PLoS Genet. 2019 Feb 6;15(2):e1007890. doi: 10.1371/journal.pgen.1007890 (PMC6364870; doi:10.1371/journal.pgen.1007890)
Supplement: S6 Table — (XLSX) [file pgen.1007890.s009.xlsx]

## Sheet: Sheet1
S6 Table. MAGMA gene-set analyses of the SATB2 interactomes in cognitive function as opposed to other polygenic diseases
Phenotype	Satb2 Interactome	Beta	SE	P-value	Data plotted in Figure 4 (Y/N)
Cognitive Ability	neonatal	-0.101	0.166	0.72759	N
Cognitive Ability	adult	0.337	0.15	0.012155	Y
Cognitive Ability	adulta	0.331	0.149	0.013	N
Cognitive Ability	adultb	0.349	0.149	0.0098	N
Educational Attainment	neonatal	0.161	0.169	0.1692	N
Educational Attainment	adult	0.201	0.127	0.0563	Y
Alzheimer’s disease	adult	0.068	0.106	0.25986	Y
Stroke	adult	0.07	0.105	0.25077	Y
Ulcerative Colitis	adult	0.072	0.121	0.2744	Y
Cardiovascular Disease	adult	0.128	0.111	0.12504	Y
Type II Diabetes	adult	0.021	0.107	0.41996	Y
Footnotes:
a Co-varying for brain-expressed genes
b Co-varying for brain-elevated genes
