# Supplementary material for: Genes encoding SATB2-interacting proteins in adult cerebral cortex contribute to human cognitive ability
Source: PLoS Genet. 2019 Feb 6;15(2):e1007890. doi: 10.1371/journal.pgen.1007890 (PMC6364870; doi:10.1371/journal.pgen.1007890)
Supplement: S7 Table — (XLSX) [file pgen.1007890.s010.xlsx]

## Sheet: Sheet1
S7 Table. MAGMA gene-set analyses of the SATB2 interactomes in neuropsychiatric disorders
Phenotype	Satb2 Interactome	Beta	SE	P-value
Autism Spectrum Disorder	adult	0.0558	0.108	0.30339
Attention-deficit/hyperactivity disorder (ADHD)	adult	0.0118	0.106	0.45588
Bipolar Disorder	adult	0.0887	0.129	0.24644
Major Depression	adult	-0.031	0.109	0.61467
Schizophrenia	adult	0.0153	0.134	0.45457
Autism Spectrum Disorder	neonatal	-0.0811	0.126	0.73972
Attention-deficit/hyperactivity disorder (ADHD)	neonatal	0.145	0.122	0.11785
Bipolar Disorder	neonatal	0.0479	0.141	0.36744
Major Depression	neonatal	0.0962	0.117	0.20528
Schizophrenia	neonatal	0.176	0.163	0.14062
