# Supplementary material for: Genes encoding SATB2-interacting proteins in adult cerebral cortex contribute to human cognitive ability
Source: PLoS Genet. 2019 Feb 6;15(2):e1007890. doi: 10.1371/journal.pgen.1007890 (PMC6364870; doi:10.1371/journal.pgen.1007890)
Supplement: S8 Table — (XLSX) [file pgen.1007890.s011.xlsx]

## Sheet: Sheet1
S8 Table. List of proteins identified as interactors of SATB2 in the neonatal cortex by co-IP /mass spectrometry analysis without applying the "nuclear localization" filter.
					Replicate 1			Replicate 2
Uniprot	Description	Gene Symbol (mouse)	Gene symbol (human)	Gene ID (human)	Score	Coverage	# Unique Peptides	Score	Coverage	# Unique Peptides
P07356	Annexin A2	Anxa2	ANXA2	302	8.25	11.93	2	5.94	11.93	2
Q7TQH0	Ataxin 2-like	Atxn2l	ATXN2L	11273	21.44	5.8	3	6.57	4	3
O54962	Barrier-to-autointegration factor	Banf1	BANF1	8815	23.28	40.45	2	39.93	37.08	3
Q60737	Casein kinase II alpha subunit	Csnk2a1	CSNK2A1	1457	16.77	9.21	2	39.7	25.06	7
O35218	Cleavage and polyadenylation specific factor 2	Cpsf2	CPSF2	53981	8.88	9.12	2	5.13	4.48	2
P18760	Cofilin-1	Cfl1	CFL1	1072	13.23	23.49	2	8.32	15.06	1
P53564	Cux1	Cux1	CUX1	1523	12.46	2.95	2	7.09	2.38	2
Q80TE7	Densin	Lrrc7	LRRC7	57554	17.1	13.01	3	59.1194	15.37	18
Q9ESX5	Dkc1 protein; dyskerin	Dkc1	DKC1	1736	9	6.88	2	4.81699	5.3	2
Q60611	DNA-binding protein SATB1	Satb1	SATB1	6304	74.79	13.74	9	339.04	34.69	20
Q8VI24	DNA-binding protein SATB2	Satb2	SATB2	23314	384.3	61.53	36	965.19	58.8	36
P35550	Fibrillarin	Fbl	FBL	2091	8.19	8.49	2	15.4146	22.63	5
O88569	heterogeneous nuclear ribonucleoprotein A2/B1	Hnrnpa2b1	HNRNPA2B1	3181	5.06	10.5	2	14.6527	9.92	3
Q8R081	Heterogeneous nuclear ribonucleoprotein L	Hnrnpl	HNRNPL	3191	11.93	7.57	2	49.974	27.99	11
Q921F4	Heterogeneous nuclear ribonucleoprotein L-like	Hnrnpll	HNRNPLL	92906	5.27	5.61	2	4.92456	5.08	2
O09106	Histone deacetylase 1*	Hdac1	HDAC1	3065	1.93	1.66	1	4.20933	3.77	1
O35343	Importin subunit alpha-4	Kpna4	KPNA4	3840	9.81	8.83	2	9.43383	6.91	3
Q9WU40	Inner nuclear membrane protein Man1 (LEM domain containing 3)	Lemd3	LEMD3	23592	35.01	10.24	6	37.1932	11.94	9
Q60749	KH domain-containing, RNA-binding, signal transduction-associated protein 1	Khdrbs1	KHDRBS1	10657	18.29	8.58	3	18.8714	7.9	3
Q61033	Lamina-associated polypeptide 2 isoform alpha	Tmpo	TMPO	7112	121.37	34.63	6	192.673	53.1	22
Q6DVA0	LEM domain containing 2	Lemd2	LEMD2	221496	9.64	8.86	2	32.3518	13.11	6
Q6RHR9	Membrane-associated guanylate kinase, WW and PDZ domain-containing protein 1	Magi1	MAGI1	9223	11.85	3.63	2	21.127	7	7
Q8K4B0	Metastasis associated 1	Mta1	MTA1	9112	12.35	5.3	3	7.5	4.76	2
Q9R190	Metastasis-associated 2	Mta2	MTA2	57504	12.35	5.3	3	27.9657	13.77	7
Q8C854	Myelin basic protein expression factor 2, repressor	Myef2	MYEF2	50804	9.26	11.91	2	27.5819	13.2	6
Q9D0T1	NHP2 non-histone chromosome protein 2-like 1	Nhp2l1	SNU13	4809	5.01	17.97	2	3.17116	9.38	1
Q6DFW4	NOP58 ribonucleoprotein homolog	Nop58	NOP58	51602	6.48	6.15	2	2.6455	2.43	1
P43135	Nuclear receptor subfamily 2, group F, member 1	Nr2f21	NR2F1	7026	10.94	11.3	4	11.4	7.97	3
Q61990	poly(rC) binding protein 2	Pcbp2	PCBP2	5094	6.27	7.91	2	5.68998	7.46	2
Q60972	Retinoblastoma binding protein 4	Rbbp4	RBBP4	5931	12.19	9.36	2	34.7556	13.88	5
B2RY56	RNA binding motif protein 25	Rbm25	RBM25	58517	14.54	5.04	2	6.37825	2.51	2
Q9CQE8	RNA transcription, translation and transport factor	Rtraf	RTRAF	51637	13.56	8.61	2	4.81469	5.74	1
Q921M3	Splicing factor 3b, subunit 3	Sf3b3	SF3B3	23450	5.27	2.41	2	15.8015	5.09	5
Q8CJ67	Staufen (RNA binding protein) homolog 2 (Drosophila)	Stau2	STAU2	27067	9.9	5.41	2	23.96	19.47	8
Q9Z108	Staufen 1	Stau1	STAU1	6780	5.79	5.28	2	2.19414	2.05	1
Q921F2	TAR DNA binding protein (Tardbp)-TDP43	Tardbp	TARDBP	23435	9	9.97	2	9.52584	7.25	2
Q80X50	Ubiquitin-associated protein 2-like isoform 6	Ubap2l	UBAP2L	9898	7.61	2.95	2	6.67625	2.62	2
O08553	Ulip2 protein (Crmp2)	Dpysl2	DPYSL2	1808	17.69	10.31	4	28.2559	18.18	5
P97427	Ulip3 protein (Crmp3)	Crmp1	CRMP1	1400	14.32	8.04	3	24.2535	14.86	4
Q8K0L9	Zinc finger and BTB domain-containing protein 20	Zbtb20	ZBTB20	26137	10.93	5.99	2	9.39865	6.07	4
P62874	Guanine nucleotide-binding protein G(I)/G(S)/G(T) subunit beta-1	Gnb1	GNB1	2782	14.07	11.76	3	9.95	9.71	1
Q8BKX1	Brain-specific angiogenesis inhibitor 1-associated protein 2	Baiap2	BAIAP2	10458	18.67	11.89	4	98.56	47.48	19
Q60598	Src substrate cortactin	Cttn	CTTN	2017	17.42	4.13	2	19.47	13.92	6
Q9ESN9	C-Jun-amino-terminal kinase-interacting protein 3	Mapk8ip3	MAPK8IP3	23162	12.12	2.69	2	9.33	3.37	3
Q9Z2Y3	Homer protein homolog 1	Homer1	HOMER1	9456	15.9	9.84	3	104.59	60.66	20
Q8BX10	Serine/threonine-protein phosphatase PGAM5	Pgam5	PGAM5	192111	2.81	4.76	1	50.5	33.68	10
