# Supplementary material for: Genes encoding SATB2-interacting proteins in adult cerebral cortex contribute to human cognitive ability
Source: PLoS Genet. 2019 Feb 6;15(2):e1007890. doi: 10.1371/journal.pgen.1007890 (PMC6364870; doi:10.1371/journal.pgen.1007890)
Supplement: S9 Table — (XLSX) [file pgen.1007890.s012.xlsx]

## Sheet: Sheet1
S9 Table. List of proteins identified as interactors of SATB2 in the adult cortex by co-IP /mass spectrometry analysis without applying the "nuclear localization" filter.
					Replicate 1			Replicate 2
Uniprot	Description	Gene Symbol (mouse)	Gene symbol (human)	Gene ID (human)	Score	Coverage	# Unique Peptides	Score	Coverage	# Unique Peptides
O08810	116 kDa U5 small nuclear ribonucleoprotein component	Eftud2	EFTUD2	9343	11.0951	5.46	4	0	1.75	1
O70133	ATP-dependent RNA helicase A	Dhx9	DHX9	1660	118.218	18.19	24	178.121	29.13	34
Q8K019	Bcl-2-associated transcription factor 1	Bclaf1	BCLAF1	9774	2.28	0.98	1	15.3353	6.96	6
Q9CXS4	Centromere protein V	Cenpv	CENPV	201161	4.7	7.54	1	12.2043	21.43	4
Q9CQ10	Charged multivesicular body protein 3*	Chmp3	CHMP3	51652	4.67531	8.04	2	NA	NA	NA
Q9D8B3	Charged multivesicular body protein 4b	Chmp4b	CHMP4B	128866	10.6308	13.84	3	7.193	9.38	2
Q6PDQ2	Chromodomain-helicase-DNA-binding protein 4	Chd4	CHD4	1108	2.13	0.42	1	9.50414	2.45	4
Q8VI24	DNA-binding protein SATB2	Satb2	SATB2	23314	43.0989	14.05	7	55.9991	25.1	10
P08775	DNA-directed RNA polymerase II subunit RPB1	Polr2a	POLR2A	5430	3.28	0.56	1	23.2657	4.87	9
Q8CFI7	DNA-directed RNA polymerase II subunit RPB2	Polr2b	POLR2B	5431	6.8006	2.9	3	10.5032	4.26	4
Q61214	Dual specificity tyrosine-phosphorylation-regulated kinase 1A	Dyrk1a	DYRK1A	1859	2.37	1.7	1	8.16431	4.06	3
P11531	Dystrophin	Dmd	DMD	1756	6.44119	0.92	3	106.633	11.66	37
Q9ERU9	E3 SUMO-protein ligase RanBP2	Ranbp2	RANBP2	5903	2.62	0.39	1	71.3111	10.38	24
Q7TT37	Elongator complex protein 1 (IkappaB kinase complex-associated protein)	Elp1	IKBKAP	8518	4.5015	1.8	2	1.96731	1.13	1
P63073	Eukaryotic translation initiation factor 4E	Eif4e	EIF4E	1977	2.11	3.23	1	3.88006	6.45	2
Q08943	FACT complex subunit SSRP1	Ssrp1	SSRP1	6749	2.38	2.12	1	5.78776	3.39	2
Q05860	Formin-1	Fmn1	FMN1	342184	2.3	1.23	1	4.85403	2.18	2
Q60631	Growth factor receptor-bound protein 2	Grb2	GRB2	2885	2.44	4.15	1	5.135	10.6	2
P49312	Heterogeneous nuclear ribonucleoprotein A1	Hnrnpa1	HNRNPA1	3178	8.61727	14.37	3	81.716	56.25	12
Q00PI9	Heterogeneous nuclear ribonucleoprotein U-like protein 2	Hnrnpul2	HNRNPUL2	221092	38.3963	14.77	11	35.9821	15.3	11
Q9Z204	Heterogeneous nuclear ribonucleoproteins C1/C2	Hnrnpc	HNRNPC	3183	23.3225	23	7	26.2189	27.16	7
O09106	Histone deacetylase 1*	Hdac1	HDAC1	3065	2.88	2.49	1	NA	NA	NA
Q9Z1X4	Interleukin enhancer-binding factor 3	Ilf3	ILF3	3609	4.49	1	1	32.7274	10.47	9
Q9R226	KH domain-containing, RNA-binding, signal transduction-associated protein 3	Khdrbs3	KHDRBS3	10656	2.53	3.18	1	12.82	13.01	4
P14733	Lamin-B1	Lmnb1	LMNB1	4001	11.0018	8.33	4	39.3437	28.23	9
P21619	Lamin-B2	Lmnb2	LMNB2	84823	2.39	1.68	1	48.3288	31.88	12
P32067	Lupus La protein homolog	Ssb	SSB	6741	2.21	3.37	1	7.57416	9.88	3
Q9Z2D6	Methyl-CpG-binding protein 2	Mecp2	MECP2	4204	15.4299	11.16	4	61.7471	31.61	13
Q8R0G9	Nuclear pore complex protein Nup133	Nup133	NUP133	55746	5.32757	2.34	2	6.57401	2.6	2
Q9Z0W3	Nuclear pore complex protein Nup160	Nup160	NUP160	23279	2.44	0.78	1	13.8521	5.42	5
Q8BJ71	Nuclear pore complex protein Nup93	Nup93	NUP93	9688	4.30772	2.69	2	2.94905	1.34	1
Q91W39	Nuclear receptor coactivator 5	Ncoa5	NCOA5	57727	2.65	3.45	1	11.7826	9.15	4
P48678	Prelamin-A/C	Lmna	LMNA	4000	48.7648	21.35	11	102.07	40.9	22
Q99KP6	Pre-mRNA-processing factor 19	Prpf19	PRPF19	27339	2.68	2.78	1	9.64439	10.91	3
Q99PV0	Pre-mRNA-processing-splicing factor 8	Prpf8	PRPF8	10594	12.4799	2.14	5	15.3919	3.85	7
Q80TH2	Protein LAP2	Erbin	ERBIN	55914	20.0338	2.92	1	36.6783	5.99	4
Q9QVP9	Protein-tyrosine kinase 2-beta	Ptk2b	PTK2B	2185	2.36	2.18	1	5.34162	3.47	2
P46061	Ran GTPase-activating protein 1	Rangap1	RANGAP1	5905	7.40669	4.07	2	9.72086	6.28	3
Q91VM5	RNA binding motif protein, X-linked-like-1	Rbmxl1	RBMXL1	494115	25.7849	16.75	6	39.9831	22.42	3
P60122	RuvB-like 1	Ruvbl1	RUVBL1	8607	5.39027	5.48	2	2.69048	2.63	1
Q8CH25	SAFB-like transcription modulator	Sltm	SLTM	79811	2.05	0.68	1	4.61931	2.04	2
D3YXK2	Scaffold attachment factor B1	Safb	SAFB	6294	25.0295	9.39	8	19.7915	7.68	6
Q8K4Z5	Splicing factor 3A subunit 1	Sf3a1	SF3A1	10291	9.58514	4.55	3	12.3529	6.07	4
Q99NB9	Splicing factor 3B subunit 1	Sf3b1	SF3B1	23451	10.4799	2.99	4	12.9275	4.52	5
Q8CH09	SURP and G-patch domain-containing protein 2	Sugp2	SUGP2	10147	4.86482	1.97	2	10.5267	4.03	4
Q91ZW3	SWI/SNF-related matrix-associated actin-dependent regulator of chromatin subfamily A member 5	Smarca5	SMARCA5	8467	2.1	1.14	1	5.01	2	2
Q3UHK6	Teneurin-4	Tenm4	TENM4	26011	3.02	0.36	1	4.29	0.72	2
Q9EQN3	TSC22 domain family protein 4	Tsc22d4	TSC22D4	81628	7.20352	7.75	2	5.29	5.17	2
Q6P4T2	U5 small nuclear ribonucleoprotein 200 kDa helicase	Snrnp200	SNRNP200	23020	8.7613	1.54	3	15.8474	3.46	5
Q8VEJ9	Vacuolar protein sorting-associated protein 4A	Vps4a	VPS4A	27183	8.49199	6.41	2	2.51528	2.75	1
Q3UKJ7	WD40 repeat-containing protein SMU1	Smu1	SMU1	55234	2.79	1.95	1	5.99353	3.9	2
Q61464	Zinc finger protein 638	Znf638	ZNF638	27332	2.41	0.66	1	14.0737	3.72	6
O88532	Zinc finger RNA-binding protein	Zfr	ZFR	51663	7.94293	3.45	3	5.25088	2.05	2
P00397	Cytochrome c oxidase subunit 1	Mt-Co1	MT-CO1	4512	4.17598	1.56	1	10.0259	4.28	2
Q9D394	Protein RUFY3	Rufy3	RUFY3	22902	2.67847	2.35	1	4.96137	6.82	2
O54865	Guanylate cyclase soluble subunit beta-1	Gucy1b3	GUCY1B3	2983	2.66905	1.77	1	5.10442	4.68	2
Q3UVX5	Metabotropic glutamate receptor 5	Grm5	GRM5	2915	2.19319	1.16	1	11.4316	3.99	4
Q8R5C5	ARP1 actin-related protein 1B	Actr1b	ACTR1B	10120	2.13995	6.12	1	23.9306	20.21	4
E9Q8I9	Protein furry homolog	Fry	FRY	10129	2.10067	0.26	1	8.13659	1.23	4
Q0KL02	Triple functional domain protein	Trio	TRIO	7204	22.9147	2.1	2	44.6461	5.19	7
Q8C008	Double zinc ribbon and ankyrin repeat-containing protein 1	Dzank1	DZANK1	55184	10.0819	4.11	2	11.2467	4.11	2
Q9WU78	Programmed cell death 6-interacting protein	Pdcd6ip	PDCD6IP	10015	5.3521	2.65	2	4.82414	3.8	2
A2RT62	F-box/LRR-repeat protein 16	Fbxl16	FBXL16	146330	10.2016	8.77	3	4.12995	4.59	1
Q71LX4	Talin-2	Tln2	TLN2	83660	7.40032	1.52	3	2.37496	0.34	1
Q8R3Q2	Serine/threonine-protein phosphatase 6 regulatory subunit 2	Ppp6r2	PPP6R2	9701	6.45691	4.33	3	2.85553	1.84	1
Q99KJ8	Dynactin subunit 2	Dctn2	DCTN2	10540	6.13664	14.68	3	17.9218	17.41	5
Q8CDG3	Deubiquitinating protein VCIP135	Vcpip1	VCPIP1	80124	11.3515	3.85	4	15.5305	6.23	6
Q02357	Ankyrin-1	Ank1	ANK1	286	139.904	6.02	6	132.527	4.24	3
P27671	Ras-specific guanine nucleotide-releasing factor 1	Rasgrf1	RASGRF1	5923	34.7094	11.97	10	13.9274	3.41	1
